# Supplementary material for: PPP1CB-Related Noonan Syndrome with Loose Anagen Hair: A Systematic Review
Source: Genes (Basel). 2026 May 26;17(6):603. doi: 10.3390/genes17060603 (PMC13300324; doi:10.3390/genes17060603)
Supplement: Supplementary file 1 [file genes-17-00603-s001.zip]

Archive with 1 entries (1 files):
- genes-4330538-supplementary.pdf
